# Supplementary material for: A New Approach: Determining cyt b G143A Allele Frequency in Zymoseptoria tritici by Digital Droplet PCR
Source: Biology (Basel). 2022 Feb 4;11(2):240. doi: 10.3390/biology11020240 (PMC8869461; doi:10.3390/biology11020240)
Supplement: Supplementary file 1 [file biology-11-00240-s001.zip]

Archive with 1 entries (1 files):
- biology-1541196-supplementary.pdf
